# Supplementary material for: Real-time signal processing enabled by fused networks on a memristor-based system on a chip
Source: Sci Adv. 2025 Jul 25;11(30):eadv3436. doi: 10.1126/sciadv.adv3436 (PMC12292901; doi:10.1126/sciadv.adv3436)
Supplement: Supplementary file 2 — Movies S1 to S3 [file sciadv.adv3436_movies_s1_to_s3.zip]

Archive with 3 entries (3 files):
- adv3436_movie_s1.mp4
- adv3436_movie_s2.mp4
- adv3436_movie_s3.MOV
